# Supplementary material for: Prevalence, Severity of Extension, and Risk Factors of Gingivitis in a 3-Month Pregnant Population: A Multicenter Cross-Sectional Study
Source: J Clin Med. 2023 May 8;12(9):3349. doi: 10.3390/jcm12093349 (PMC10179599; doi:10.3390/jcm12093349)
Supplement: Supplementary file 1 [file jcm-12-03349-s001.zip]

Archive with 1 entries (1 files):
- jcm-2340721-supplementary.pdf
